# Supplementary material for: A checklist and areography of longhorn beetles (Coleoptera: Cerambycidae) in Rila Mountain
Source: Biodivers Data J. 2021 Oct 18;9:e72494. doi: 10.3897/BDJ.9.e72494 (PMC8547226; doi:10.3897/BDJ.9.e72494)
Supplement: XML Treatment for Molorchus minor minor [file BDJ.9.e72494-treatment23.xml]

<!DOCTYPE tp:taxon-treatment
  PUBLIC "-//TaxonX//DTD Taxonomic Treatment Publishing DTD v0 20100105//EN" "tax-treatment-NSO.dtd">
<tp:taxon-treatment xmlns:tp="http://www.plazi.org/taxpub"><tp:treatment-meta><mixed-citation publication-type="journal"><person-group><name><surname>Georgiev</surname><given-names>Georgi</given-names></name><name><surname>Sakalian</surname><given-names>Vladimir</given-names></name><name><surname>Mirchev</surname><given-names>Plamen</given-names></name><name><surname>Georgieva</surname><given-names>Margarita</given-names></name><name><surname>Belilov</surname><given-names>Sevdalin</given-names></name></person-group><article-title>A checklist and areography of longhorn beetles (<tp:taxon-name><tp:taxon-name-part taxon-name-part-type="order">Coleoptera</tp:taxon-name-part></tp:taxon-name>: <tp:taxon-name><tp:taxon-name-part taxon-name-part-type="family">Cerambycidae</tp:taxon-name-part></tp:taxon-name>) in Rila Mountain</article-title><source>Biodivers Data J</source><day>18</day><month>10</month><year>2021</year><volume>9</volume><pub-id pub-id-type="doi">10.3897/BDJ.9.e72494</pub-id></mixed-citation></tp:treatment-meta><tp:nomenclature><tp:taxon-name>
              <object-id xmlns:xlink="http://www.w3.org/1999/xlink" content-type="arpha" xlink:type="simple">6BF96E9B-BDBD-5136-80F0-B467F3B0D94A</object-id>
              <tp:taxon-name-part taxon-name-part-type="genus">Molorchus</tp:taxon-name-part>
              <tp:taxon-name-part taxon-name-part-type="species">minor</tp:taxon-name-part>
              <tp:taxon-name-part taxon-name-part-type="subspecies">minor</tp:taxon-name-part>
            </tp:taxon-name><tp:taxon-authority>(Linnaeus, 1758)</tp:taxon-authority></tp:nomenclature><tp:treatment-sec sec-type="materials"><title>Materials</title><list list-type="alpha-lower" list-content="occurrences"><list-item><p><bold>Type status:</bold> <named-content xmlns:xlink="http://www.w3.org/1999/xlink" content-type="dwc:typeStatus" xlink:type="simple">Other material</named-content>. <bold>Occurrence:</bold> recordedBy: <named-content xmlns:xlink="http://www.w3.org/1999/xlink" content-type="dwc:recordedBy" xlink:type="simple">G. Georgiev leg. [GG]</named-content>; sex: <named-content xmlns:xlink="http://www.w3.org/1999/xlink" content-type="dwc:sex" xlink:type="simple">1 female</named-content>; <bold>Location:</bold> country: <named-content xmlns:xlink="http://www.w3.org/1999/xlink" content-type="dwc:country" xlink:type="simple">Bulgaria</named-content>; locality: <named-content xmlns:xlink="http://www.w3.org/1999/xlink" content-type="dwc:locality" xlink:type="simple">Rila Monastery</named-content>; verbatimElevation: <named-content xmlns:xlink="http://www.w3.org/1999/xlink" content-type="dwc:verbatimElevation" xlink:type="simple">1400 m a.s.l.</named-content>; <bold>Event:</bold> eventDate: <named-content xmlns:xlink="http://www.w3.org/1999/xlink" content-type="dwc:eventDate" xlink:type="simple">07-07-04</named-content></p></list-item></list></tp:treatment-sec><tp:treatment-sec sec-type="Distribution"><title>Distribution</title><p>Transpalaearctic subspecies (<xref ref-type="bibr" rid="B7363133">Danilevsky 2021</xref>)</p></tp:treatment-sec><ref-list><ref id="B7363133"><element-citation xmlns:xlink="http://www.w3.org/1999/xlink" publication-type="website" xlink:type="simple"><person-group person-group-type="author"><name name-style="western"><surname>Danilevsky</surname><given-names>M. L.</given-names></name></person-group><article-title>Catalog of Palaearctic <tp:taxon-name><tp:taxon-name-part taxon-name-part-type="superfamily">Cerambycoidea</tp:taxon-name-part></tp:taxon-name></article-title><uri xlink:type="simple">http://www.cerambycidae.net/catalog.pdf</uri></element-citation></ref></ref-list></tp:taxon-treatment>
